# Supplementary material for: Convergent adaptation of Saccharomyces uvarum to sulfite, an antimicrobial preservative widely used in human-driven fermentations
Source: PLoS Genet. 2021 Nov 11;17(11):e1009872. doi: 10.1371/journal.pgen.1009872 (PMC8631656; doi:10.1371/journal.pgen.1009872)
Supplement: S1 Table — Collected data from previous works and de novo sequenced genomes used in this study. (XLSX) [file pgen.1009872.s001.xlsx]

## Sheet: Table S1
Species	Strain	Reference	Isolation source	Geographic origin	Nr. annotated genes	Nr. contigs	N50
S. uvarum	BMV58	This study	Wine	Spain	5493	408	129825
S. uvarum	CECT12600	This study	Wine	Spain	5455	226	142171
S. uvarum	S10	Macías LG, González Flores M, Lopes CA, Barrio E, unpublished results	Cider	Ireland	5323	2855	109305
S. uvarum	ZIM2113	This study	Cider	Slovenia	5666	1970	82754
S. uvarum	CECT1969	This study	Blackcurrant	Holland	5450	261	131274
S. uvarum	NPCC1417	This study	Cider	Argentina	5643	1593	102866
S. uvarum	NPCC1309	Macías LG, González Flores M, Lopes CA, Barrio E, unpublished results	Chicha	Argentina	5350	616	193008
S. uvarum	NPCC1314	Macías LG, González Flores M, Lopes CA, Barrio E, unpublished results	Chicha	Argentina	5580	692	133374
S. uvarum	NPCC1314 (PacBio)	This study	Chicha	Argentina	-	27	906641
S. uvarum	NPCC1290	Macías LG, González Flores M, Lopes CA, Barrio E, unpublished results	A. araucana	Argentina	4940	695	147424
S. uvarum	ZP964	[1]	N. solandri	New Zealand	4903	834	58964
S. uvarum	ZP962	[1]	N. cunninghamil	Tasmania	5116	733	67778
S. uvarum	CBS377	[1]	Pear wine	Germany	5538	2420	40147
S. uvarum	NCAIM789	[1]	Exudate of Carpinus Betulus	Hungary	5525	2450	37044
S. uvarum	CBS7001	[2]	Insect	Spain	5489	16	907341
S. uvarum	BR6-2	[1]	Cider/Fruit juice	France	5117	3944	18424
S. uvarum	BR6-2 (PacBio)	This study	Cider/Fruit juice	France	-	27	789977
S. uvarum	NCAIM868	[1]	Slimy material on a stump	Hungary	5145	5089	24619
S. uvarum	CRUB1568	[1]	Cyttaria sp on N. dombeyi	Argentina	5195	2768	15064
S. uvarum	CRUB1778	[1]	N. pummillio	Argentina	5294	2126	33906
S. uvarum	CRUB1779	[1]	N. antarctica	Argentina	2823	7702	2325
S. uvarum	CRUB1990	[1]	N. dombeyi	Argentina	1369	4509	7192
S. uvarum	yHCT78	[1]	Q. acutissima	Argentina	1551	3221	44001
References
1. Almeida P, Gonçalves C, Teixeira S, Libkind D, Bontrager M, Masneuf-Pomarède I, et al. A Gondwanan imprint on global diversity and domestication of wine and cider yeast Saccharomyces uvarum. Nat Commun. 2014;5: 4044.
2. Scannell DR, Zill OA, Rokas A, Payen C, Dunham MJ, Eisen MB, et al. The awesome power of yeast evolutionary genetics: new genomesequences and strain resources for the Saccharomyces sensu stricto genus. G3 (Bethesda). 2011;1: 11-25.
