# Supplementary material for: Convergent adaptation of Saccharomyces uvarum to sulfite, an antimicrobial preservative widely used in human-driven fermentations
Source: PLoS Genet. 2021 Nov 11;17(11):e1009872. doi: 10.1371/journal.pgen.1009872 (PMC8631656; doi:10.1371/journal.pgen.1009872)
Supplement: S2 Table — Drop test assay results are represented by the number of the most diluted (from 1 to the less diluted and 6 to the most diluted) that grew in each MBS concentration tested. The type of SSU1 promoter is represented in the last column according to the results of PCR amplification. (XLSX) [file pgen.1009872.s002.xlsx]

## Sheet: Sheet1
Geographic origin	Isolation source	Strains	Metabisulfite concentration (g/l)									SSU1 promoter translocation
			0	0.05	0.1	0.15	0.2	0.25	0.3	0.35	0.4
Spain	Wine	T73 (S. cerevisiae)	6	6	6	6	6	6	6	6	1	VIIItXVI
Switzerland	Wine	CBS2986	6	6	5	4	-	-	-	-	-	NO
France	Cider/Fruit juice	BR6-2	6	6	6	6	6	6	6	6	6	XItXVI
Hungary	Fermented drink	NCAIM676	6	6	6	6	5	-	-	-	-	NO
USA	Bark of Quercus acutissima	yHCT78	6	6	6	3	1	-	-	-	-	NO
Spain	Wine	CBS7001	6	6	6	6	5	-	-	-	-	NO
Spain	Wine	CETC1884	6	6	6	6	6	6	6	5	-	VIItXVI
Spain	Wine	CECT12600	6	6	6	6	6	5	2	1	1	VIItXVI
Spain	Wine	BMV58	6	6	6	6	6	6	5	5	4	VIItXVI
Spain	Wine	CECT12922	6	6	6	6	6	5	5	5	-	VIItXVI
Spain	Wine	CECT12627	6	6	6	6	6	6	6	6	6	VIItXVI
Spain	Wine	CECT12930	6	6	6	6	6	6	6	4	-	VIItXVI
Switzerland	Wine started	CBS2898	5	4	4	3	-	-	-	-	-	NO
Ireland	Cider	S4	5	5	5	5	4	-	-	-	-	NO
Ireland	Cider	S10	5	4	3	3	3	-	-	-	-	NO
Ireland	Cider	S14	6	6	6	-	-	-	-	-	-	NO
Ireland	Cider	S20	6	6	6	4	4	-	-	-	-	NO
-	Fermented peer juice	CBS431	6	6	3	-	-	-	-	-	-	NO
Germany	Pear wine	CBS377	6	6	6	4	-	-	-	-	-	NO
England	Ale beer	CECT1189	6	5	5	-	-	-	-	-	-	NO
Spain	Grapes	CECT12669	6	5	6	6	-	-	-	-	-	NO
Slovenia	Must	ZIM2113	6	6	6	6	6	-	-	-	-	NO
Slovenia	Must	ZIM2122	6	6	6	6	-	-	-	-	-	NO
Spain	Must	CECT12629	6	6	6	5	1	-	-	-	-	VIItXVI
Netherlands	Juice of Ribes nigrum	CETC1969	6	6	6	4	1	-	-	-	-	NO
Spain	Alpechin	CECT10618	6	6	6	-	-	-	-	-	-	NO
Hungary	Carpinus betulus exudate	NCAIM789	6	6	6	-	-	-	-	-	-	NO
Hungary	Natural environment	CECT1369	6	6	6	-	-	-	-	-	-	NO
Hungary	Slimy material on a stump	NCAIM868	6	6	6	-	-	-	-	-	-	NO
Spain	Unknown	CECT10174	6	5	1		-	-	-	-	-	NO
Unknown	Unknown	CBS2946	6	6	6	6	-	-	-	-	-	NO
Argentina	Cider	NPCC1417	6	6	6	6	3	-	-	-	-	VIItXVI
Argentina	Cider	NPCC1418	5	5	5	5	3	2	1	1	1	VIItXVI
Argentina	Cider	NPCC1419	5	5	5	5	3	2	-	-	-	VIItXVI
Argentina	Cider	NPCC1420	5	5	5	1	1	-	-	-	-	NO
Argentina	Chicha	NPCC1309	6	6	6	-	-	-	-	-	-	NO
Argentina	Chicha	NPCC1311	6	6	6	-	-	-	-	-	-	NO
Argentina	Chicha	NPCC1314	6	5	5	-	-	-	-	-	-	NO
Argentina	Chicha	NPCC1315	6	5	5	-	-	-	-	-	-	NO
Argentina	Chicha	NPCC1317	6	6	6	-	-	-	-	-	-	NO
Argentina	Chicha	NPCC1319	5	5	5	-	-	-	-	-	-	NO
Argentina	Chicha	NPCC1320	5	5	5	-	-	-	-	-	-	NO
Argentina	Chicha	NPCC1321	6	5	6	-	-	-	-	-	-	NO
Argentina	Chicha	NPCC1322	6	5	6	-	-	-	-	-	-	NO
Argentina	Chicha	NPCC1323	6	5	4	-	-	-	-	-	-	NO
Argentina	Chicha	NPCC1324	6	5	5	-	-	-	-	-	-	NO
Argentina	Chicha	NPCC1328	6	5	1	-	-	-	-	-	-	NO
Argentina	Chicha	NPCC1329	6	6	6	-	-	-	-	-	-	NO
Argentina	Chicha	NPCC1330	6	6	5	-	-	-	-	-	-	NO
Argentina	Chicha	NPCC1411	5	2	2	-	-	-	-	-	-	NO
Argentina	Chicha	NPCC1412	5	6	3	-	-	-	-	-	-	NO
Argentina	A. araucana	NPCC1289	5	6	4	-	-	-	-	-	-	NO
Argentina	A. araucana	NPCC1288	6	5	1	-	-	-	-	-	-	NO
Argentina	A. araucana	NPCC1293	6	6	6	-	-	-	-	-	-	NO
Argentina	A. araucana	NPCC1298	6	5	5	1	-	-	-	-	-	NO
Argentina	A. araucana	NPCC1290	6	5	1	-	-	-	-	-	-	NO
Argentina	A. araucana	NPCC1413	6	6	6	-	-	-	-	-	-	NO
Argentina	A. araucana	NPCC1414	6	6	5	1	-	-	-	-	-	NO
Argentina	A. araucana	NPCC1416	6	6	5	-	-	-	-	-	-	NO
Argentina	A. araucana	NPCC1427	5	5	-	-	-	-	-	-	-	NO
Argentina	A. araucana	NPCC1428	4	4	-	-	-	-	-	-	-	NO
Argentina	Cyttaria sp on N. dombeyi	CRUB1568	6	5	5	-	-	-	-	-	-	NO
Argentina	N. pummillio	CRUB1778	6	6	5	1	-	-	-	-	-	NO
Argentina	N. antarctica	CRUB1779	6	6	5	1	-	-	-	-	-	NO
Argentina	N. dombeyi	CRUB1990	5	6	5	-	-	-	-	-	-	NO
