# Supplementary material for: Convergent adaptation of Saccharomyces uvarum to sulfite, an antimicrobial preservative widely used in human-driven fermentations
Source: PLoS Genet. 2021 Nov 11;17(11):e1009872. doi: 10.1371/journal.pgen.1009872 (PMC8631656; doi:10.1371/journal.pgen.1009872)
Supplement: S3 Table — (XLSX) [file pgen.1009872.s003.xlsx]

## Sheet: Table S2
Name	Sequence	Goal
VII_left-F	CGCGGTAACACGTATCCCAA	VII left southern probe synthesis
VII_left-R	AAGGCAGGCGATGTATTGGA	VII left southern probe synthesis
VII_right-F	CTTTGTTGCCGATGTCGCTC	VII right southern probe synthesis
VII_right-R	GCAGTGGCTTTGTCAGCATC	VII right southern probe synthesis
XVI_left-F	ACGAACTGCATTCACCATCG	XVI left southern probe synthesis
XVI_left-R	GGACGTACATCGTCCGTTGA	XVI left southern probe synthesis
XVI_right-F	AACCCATTGCTCTACGACGG	XVI right southern probe synthesis
XVI_right-R	TCTTTCACGCCGTCGAGTTT	XVI right southern probe synthesis
XI_left-F	CAAGGATGCCGTCACTGTTA	XI left southern probe synthesis
XI_left-R	ACTGGAGAAGATAGATCGCGA	XI left southern probe synthesis
XI_right-F	TCACAAGAACGAGAGCACCC	XI right southern probe synthesis
XI_right-R	TTCTGTCGAATGTGCTTGGC	XI right southern probe synthesis
XVI-F (C)	GCTGGCTAAACGCGTGAT	test SSU1 locus recombination in Chr XVI
XVI-R (D)	ACTCGTGTGACTGGGGTC	test SSU1 locus recombination in Chr XVI and amplify SSU1 promoter (all strains)
VII-F (A)	GTGACGTAAACGACTTTTGCGC	test SSU1 locus recombination in Chr VII
VII-R (B)	GAACGTCCATTGCGTACGAG	test SSU1 locus recombination in Chr VII
XI-F (E)	CAGAAGAGAACAGACAAATGC	test SSU1 locus recombination in Chr XI
XI-R (F)	GCCTCTCACACATATTTGATAC	test SSU1 locus recombination in Chr XI
ACT1-F	CATGTTCCCAGGTATTGCCG	qRT-PCR
ACT1-R	GCCAAAGCGGTGATTTCCT	qRT-PCR
18S-F	TTGCGATAACGAACGAGACC	qRT-PCR
18S-R	CATCGGCTTGAAACCGATAG	qRT-PCR
SSU1-F	TGGCTACTTGAAAACGGCTCT	qRT-PCR
SSU1-R	ACTGGCAGTCTTTTCCGTCC	qRT-PCR
CC-SSU1prBMV58-F	TCGGTAAGACTGATTTCCGTTGATCTCTCTAACTTCTTATTAACGACTTTTGCGCAGCG	amplify SSU1 promoter in BMV58 strain
CC-SSU1prBR6-F	TCGGTAAGACTGATTTCCGTTGATCTCTCTAACTTCTTATTTTTGTATATGTTTTACTTGTGTATGG	amplify SSU1 promoter in BR6-2 strain
SSU1pr CBS7001-F2	TAAGCGTGGTGTCGGTAA	amplify SSU1 promoter in CBS7001 and test promoter integration
CC-SSU1pr-F2	GCTGCGATGAAGTGTGTTGCGTTTTAGAGCTAGAAATAGCAAGTTAAAATAAGG	amplify pRCCN v2 CRISPR-Cas with SSU1 promoter target
CC-SSU1pr-R2	GCAACACACTTCATCGCAGCGATCATTTATCTTTCACTGCGGAG	amplify pRCCN v2 CRISPR-Cas with SSU1 promoter target
