# Supplementary material for: Convergent adaptation of Saccharomyces uvarum to sulfite, an antimicrobial preservative widely used in human-driven fermentations
Source: PLoS Genet. 2021 Nov 11;17(11):e1009872. doi: 10.1371/journal.pgen.1009872 (PMC8631656; doi:10.1371/journal.pgen.1009872)
Supplement: S4 Table — (XLSX) [file pgen.1009872.s004.xlsx]

## Sheet: PCR test for SSU1 promoter 
Strain name	SSU1 promoter configuration	Species	Primers AB (Chromosome VII)	Primers AD (Chromosome VIIXVI)	Primers CB (Chromosome XVIVII)	Primers CD (Chromosome XVI)	Primers EF (Chromosome XI)	Primers CF (Chromosome XVIXI)	Primers ED (Chromosome XIXVI)	Observations
T73	-	S. cerevisiae	NO	NO	NO	NO	-	-	-
S10	Ancestral	S. uvarum	YES	NO	NO	YES**	-	-	-	**Weak non-specific bands
CBS7001	Ancestral	S. uvarum	YES	NO	NO	YES	-	-	-
CECT1369	Ancestral	S. uvarum	YES	NO	NO	YES	-	-	-
CECT10174	Ancestral	S. uvarum	YES	NO	NO	YES	-	-	-
CETC1969	Ancestral	S. uvarum	YES	NO	NO	YES	-	-	-
NCAIM676	Ancestral	S. uvarum	YES	NO	NO	YES	-	-	-
NCAIM789	Ancestral	S. uvarum	YES	NO	NO	YES	-	-	-
NCAIM868	Ancestral	S. uvarum	YES	NO	NO	YES	-	-	-
ZIM2113	Ancestral	S. uvarum	YES	NO	NO	YES*	-	-	-	*Band higher than expected
ZIM2122	Ancestral	S. uvarum	YES	NO	NO	YES*	-	-	-	*Band higher than expected
CECT12669	Ancestral	S. uvarum	YES	NO	NO	YES	-	-	-
CECT1189	Ancestral	S. uvarum	YES	NO	NO	YES	-	-	-
S04	Ancestral	S. uvarum	YES	NO	NO	YES**	-	-	-	**Weak non-specific bands
S14	Ancestral	S. uvarum	YES	NO	NO	YES	-	-	-
S20	Ancestral	S. uvarum	YES	NO	NO	YES	-	-	-
CBS2898	Ancestral	S. uvarum	YES	NO	NO	YES	-	-	-
CBS2986	Ancestral	S. uvarum	YES	NO	NO	YES	-	-	-
CBS2946	Ancestral	S. uvarum	YES	NO	NO	YES	-	-	-
CBS377	Ancestral	S. uvarum	YES	NO	NO	YES	-	-	-
CECT10618	Ancestral	S. uvarum	YES	NO	NO	YES	-	-	-
CBS431	Ancestral	S. uvarum	YES	NO	NO	YES	-	-	-
NPCC1290	Ancestral	S. uvarum	YES	NO	NO	YES	-	-	-
NPCC1309	Ancestral	S. uvarum	YES	NO	NO	YES	-	-	-
NPCC1314	Ancestral	S. uvarum	YES	NO	NO	YES	-	-	-
NPCC1288	Ancestral	S. uvarum	YES	NO	NO	YES	-	-	-
NPCC1289	Ancestral	S. uvarum	YES	NO	NO	YES	-	-	-
NPCC1293	Ancestral	S. uvarum	YES	NO	NO	YES	-	-	-
NPCC1298	Ancestral	S. uvarum	YES	NO	NO	YES	-	-	-
NPCC1311	Ancestral	S. uvarum	YES	NO	NO	YES	-	-	-
NPCC1317	Ancestral	S. uvarum	YES	NO	NO	YES	-	-	-
NPCC1320	Ancestral	S. uvarum	YES	NO	NO	YES	-	-	-
NPCC1321	Ancestral	S. uvarum	YES	NO	NO	YES	-	-	-
NPCC1322	Ancestral	S. uvarum	YES	NO	NO	YES	-	-	-
NPCC1323	Ancestral	S. uvarum	YES	NO	NO	YES	-	-	-
NPCC1324	Ancestral	S. uvarum	YES	NO	NO	YES	-	-	-
NPCC1328	Ancestral	S. uvarum	YES	NO	NO	YES	-	-	-
NPCC1329	Ancestral	S. uvarum	YES	NO	NO	YES	-	-	-
NPCC1330	Ancestral	S. uvarum	YES	NO	NO	YES	-	-	-
NPCC1315	Ancestral	S. uvarum	YES	NO	NO	YES	-	-	-
NPCC1420	Ancestral	S. uvarum	YES	NO	NO	YES	-	-	-
yHCT78	Ancestral	S. uvarum	YES	NO	NO	YES	-	-	-
NPCC1319	Ancestral	S. uvarum	YES	NO	NO	YES	-	-	-
NPCC1411	Ancestral	S. uvarum	YES	NO	NO	YES	-	-	-
NPCC1412	Ancestral	S. uvarum	YES	NO	NO	YES	-	-	-
NPCC1413	Ancestral	S. uvarum	YES	NO	NO	YES	-	-	-
NPCC1414	Ancestral	S. uvarum	YES	NO	NO	YES	-	-	-
NPCC1416	Ancestral	S. uvarum	YES	NO	NO	YES	-	-	-
NPCC1427	Ancestral	S. uvarum	YES	NO	NO	YES	-	-	-
NPCC1428	Ancestral	S. uvarum	YES	NO	NO	YES	-	-	-
CECT12629	VII tXVI	S. uvarum	NO	YES	YES	NO	-	-	-
CETC1884	VII tXVI	S. uvarum	NO	YES	YES	NO	-	-	-
CECT12600	VII tXVI	S. uvarum	NO	YES	YES	NO	-	-	-
CECT12627	VII tXVI	S. uvarum	NO	YES	YES	NO	-	-	-
CECT12922	VII tXVI	S. uvarum	NO	YES	YES	NO	-	-	-
CECT12930	VII tXVI	S. uvarum	NO	YES	YES	NO	-	-	-
BMV58	VII tXVI	S. uvarum	NO	YES	YES	NO	-	-	-
NPCC1417	VII tXVI	S. uvarum	NO	YES	YES	NO	-	-	-
NPCC1418	VII tXVI	S. uvarum	NO	YES	YES	NO	-	-	-
NPCC1419	VII tXVI	S. uvarum	NO	YES	YES	NO	-	-	-
BR6-2	XI tXVI	S. uvarum	YES	NO	NO	NO	NO	YES	YES
CRUB1568	Ancestral	S. uvarum	-	-	-	-	-	-	-
CRUB1778	Ancestral	S. uvarum	-	-	-	-	-	-	-
CRUB1779	Ancestral	S. uvarum	-	-	-	-	-	-	-
CRUB1990	Ancestral	S. uvarum	-	-	-	-	-	-	-
*CRUB strains were not analyzed because we did not have acces to their DNA. SSU1 promoter configuration was evaluated in their genome sequence.
