# Supplementary material for: Convergent adaptation of Saccharomyces uvarum to sulfite, an antimicrobial preservative widely used in human-driven fermentations
Source: PLoS Genet. 2021 Nov 11;17(11):e1009872. doi: 10.1371/journal.pgen.1009872 (PMC8631656; doi:10.1371/journal.pgen.1009872)
Supplement: S5 Table — (XLSX) [file pgen.1009872.s005.xlsx]

## Sheet: Without MBS
Without MBS	TARGET NAME		TARGET		REFERENCE		RATIOS		RATIOS		NORMALIZATION
Sample Name	Targets	References	Mean Cp	CP Error	Mean Cp	Cp Error	Target/Ref	Target/Ref Error	Average	SD	relative expression to NPC1314
t1-BMV58-A	SSU1	18S;ACT1	18.2976	0.0363585	13.4833	4.34585	0.035	0.0013
t1-BMV58-B	SSU1	18S;ACT1	18.4942	0.0214577	13.6071	4.15654	0.0341	0.00115	0.0370667	0.00438216	21.3436
t1-BMV58-C	SSU1	18S;ACT1	18.0418	0.0604409	13.5132	4.26274	0.0421	0.00131
t1-CECT12600-A	SSU1	18S;ACT1	18.9469	0.0583529	13.6931	4.4348	0.0261	0.000804
t1-CECT12600-B	SSU1	18S;ACT1	18.5683	0.00544493	13.6805	4.33675	0.0331	0.000546	0.0287333	0.00380832	16.5451
t1-CECT12600-C	SSU1	18S;ACT1	18.8229	0.0145149	13.6235	4.31086	0.027	0.00124
t1-NPCC 1290-A	SSU1	18S;ACT1	23.9107	0.0162131	13.6749	4.44217	0.000962	3.27e-05
t1-NPCC 1290-B	SSU1	18S;ACT1	23.703	0.0112999	13.4925	4.28118	0.000976	2.61e-05	0.000972	8.7178e-06	0.559693
t1-NPCC 1290-C	SSU1	18S;ACT1	23.8308	0.0617888	13.6247	4.33785	0.000978	5.09e-05
t1-NPCC 1314-A	SSU1	18S;ACT1	23.0267	0.0778953	13.5466	4.51637	0.0016	6.62e-05
t1-NPCC 1314-B	SSU1	18S;ACT1	22.8832	0.0674024	13.5984	4.36411	0.0018	7.65e-05	0.00173667	0.000118462	1
t1-NPCC 1314-C	SSU1	18S;ACT1	22.9908	0.0377249	13.7129	4.3575	0.00181	5.19e-05
t1-CBS 2986-A	SSU1	18S;ACT1	24.69	0.58737	14.2177	4.66647	0.00101	0.00029
t1-CBS 2986-B	SSU1	18S;ACT1	24.3204	0.217341	13.8896	4.18459	0.00103	0.000119	0.00115333	0.000231157	0.664107
t1-CBS 2986-C	SSU1	18S;ACT1	23.8695	0.155096	13.9403	4.2798	0.00142	0.000107
t2-BMV58-A	SSU1	18S;ACT1	17.3605	0.226376	13.5611	4.68313	0.0694	0.00797
t2-BMV58-B	SSU1	18S;ACT1	17.1247	0.00359812	13.5604	4.25762	0.0796	0.00166	0.0695333	0.0100007	34.8829
t2-BMV58-C	SSU1	18S;ACT1	17.6959	0.0059357	13.6774	4.57408	0.0596	0.00146
t2-CECT12600-A	SSU1	18S;ACT1	17.789	0.0286844	13.7112	4.40423	0.0568	0.00104
t2-CECT12600-B	SSU1	18S;ACT1	18.0003	0.0230362	13.8107	4.50651	0.0528	0.001	0.0571	0.00445758	28.6455
t2-CECT12600-C	SSU1	18S;ACT1	17.5463	0.101136	13.5968	4.2689	0.0617	0.00317
t2-NPCC 1290-A	SSU1	18S;ACT1	22.899	0.0201081	13.616	4.15976	0.00179	6.69e-05
t2-NPCC 1290-B	SSU1	18S;ACT1	23.4616	0.0599212	13.5976	4.05184	0.00124	5.44e-05	0.00146333	0.000289194	0.734114
t2-NPCC 1290-C	SSU1	18S;ACT1	23.5426	0.0265971	13.8428	4.39803	0.00136	6.39e-05
t2-NPCC 1314-A	SSU1	18S;ACT1	22.906	0.0697233	13.7436	4.25285	0.00194	0.000144
t2-NPCC 1314-B	SSU1	18S;ACT1	23.0068	0.0586809	13.7284	4.22742	0.00179	8.32e-05	0.00199333	0.000234592	1
t2-NPCC 1314-C	SSU1	18S;ACT1	22.6185	0.0352757	13.6874	4.0831	0.00225	4.42e-05
t2-CBS 2986-A	SSU1	18S;ACT1	24.1371	0.11229	13.9315	4.34808	0.00119	7.13e-05
t2-CBS 2986-B	SSU1	18S;ACT1	24.4667	0.443944	14.1396	4.47063	0.0011	0.000236	0.00118	7.54983e-05	0.591973
t2-CBS 2986-C	SSU1	18S;ACT1	24.0539	0.303413	13.9275	4.26899	0.00125	0.000183
t3-BMV58-A	SSU1	18S;ACT1	17.134	0.0185956	14.5633	3.50107	0.1456	0.1396
t3-BMV58-B	SSU1	18S;ACT1	17.924	0.0382062	14.1377	4.22495	0.0689	0.00151	0.0919667	0.046599	37.7687
t3-BMV58-C	SSU1	18S;ACT1	17.801	0.0189435	13.8179	4.39168	0.0614	0.00221
t3-CECT12600-A	SSU1	18S;ACT1	18.4822	0.0937799	14.0781	4.48423	0.0464	0.00221
t3-CECT12600-B	SSU1	18S;ACT1	17.8116	0.0138259	13.8958	4.45072	0.0642	0.00109	0.0621	0.0147625	25.5031
t3-CECT12600-C	SSU1	18S;ACT1	16.884	0.0385642	13.2329	3.8266	0.0757	0.00161
t3-NPCC 1290-B	SSU1	18S;ACT1	22.459	0.0257846	13.6709	4.00789	0.00252	8.18e-05	0.002445	0.000106066	1.00411
t3-NPCC 1290-C	SSU1	18S;ACT1	22.9957	0.0607675	14.0976	4.45786	0.00237	8.94e-05
t3-NPCC 1314-A	SSU1	18S;ACT1	22.9629	0.00213514	13.9194	4.18617	0.00213	3.27e-05
t3-NPCC 1314-C	SSU1	18S;ACT1	22.6399	0.0425768	13.9906	4.03434	0.00274	9.2e-05	0.002435	0.000431335	1
t3-CBS 2986-A	SSU1	18S;ACT1	24.2171	0.28156	14.5721	5.04929	0.0017	0.000232
t3-CBS 2986-B	SSU1	18S;ACT1	24.9698	0.462465	14.7074	4.80167	0.00114	0.000256	0.00193667	0.000937674	0.795346
t3-CBS 2986-C	SSU1	18S;ACT1	23.3896	0.499486	14.6331	4.91263	0.00297	0.000721
t4-BMV58-A	SSU1	18S;ACT1	17.5571	0.02	15.0307	5.62667	0.1644	0.1051
t4-BMV58-B	SSU1	18S;ACT1	17.2578	0.0397843	14.5512	4.60975	0.1416	0.00363	0.1474	0.014968	15.0051
t4-BMV58-C	SSU1	18S;ACT1	17.3672	0.0715808	14.5971	4.6993	0.1362	0.00494
t4-CECT12600-A	SSU1	18S;ACT1	18.1877	0.623834	15.1824	4.00167	0.1113	0.0359
t4-CECT12600-B	SSU1	18S;ACT1	18.0663	0.101314	14.8001	4.91927	0.0985	0.00507	0.1049	0.00905097	10.6787
t4-NPCC 1290-A	SSU1	18S;ACT1	22.3215	0.0110065	14.677	4.66155	0.00539	4.41e-05
t4-NPCC 1290-B	SSU1	18S;ACT1	22.6876	0.0275078	14.7105	4.72558	0.00434	9.27e-05	0.00482	0.000530754	0.490668
t4-NPCC 1290-C	SSU1	18S;ACT1	22.2614	0.0313315	14.402	4.74355	0.00473	8.03e-05
t4-NPCC 1314-A	SSU1	18S;ACT1	21.2189	0.0761072	14.7045	4.80918	0.0115	0.000496
t4-NPCC 1314-B	SSU1	18S;ACT1	21.6251	0.00115386	14.8011	4.69346	0.00926	0.000407	0.00982333	0.00147785	1
t4-NPCC 1314-C	SSU1	18S;ACT1	21.6916	0.0110191	14.7624	4.84492	0.00871	0.00011
t4-CBS 2986-A	SSU1	18S;ACT1	25.7447	0.0599314	16.0526	6.28042	0.00166	4.82e-05
t4-CBS 2986-B	SSU1	18S;ACT1	25.4614	0.00510668	15.6226	6.01569	0.00152	6.33e-05	0.00183	0.000421545	0.186291
t4-CBS 2986-C	SSU1	18S;ACT1	24.7777	0.3487	15.6108	5.93988	0.00231	0.0004

## Sheet: With MBS
With MBS	TARGET NAME		TARGET		REFERENCE		RATIOS		RATIOS		NORMALIZATION
Sample Name	Targets	References	Mean Cp	CP Error	Mean Cp	Cp Error	Target/Ref	Target/Ref Error	Average	SD	relative expression to NPC1314
t1-BMV58-A	SSU1	18S;ACT1	18.0049	0.139376	13.1192	4.50101	0.0345	0.00257
t1-BMV58-B	SSU1	18S;ACT1	17.6395	0.0116981	13.3677	4.27504	0.051	0.000979	0.0419	0.00838033	44.7809
t1-BMV58-C	SSU1	18S;ACT1	17.7619	0.000646986	13.1074	4.45376	0.0402	0.000166
t1-CECT12600-A	SSU1	18S;ACT1	18.951	0.0190385	13.2651	4.64512	0.0204	0.000319
t1-CECT12600-B	SSU1	18S;ACT1	18.8047	0.0604179	13.7654	4.05274	0.0301	0.00122	0.0251	0.00485695	26.8258
t1-CECT12600-C	SSU1	18S;ACT1	18.6739	0.117897	13.2853	4.62025	0.0248	0.00163
t1-NPCC 1290-A	SSU1	18S;ACT1	24.0687	0.0139867	13.2574	4.34061	0.000673	1.37e-05
t1-NPCC 1290-B	SSU1	18S;ACT1	23.1729	0.0591372	13.3351	4.29972	0.00128	5.01e-05	0.00089	0.000338466	0.951193
t1-NPCC 1290-C	SSU1	18S;ACT1	23.9019	0.125125	13.1802	4.37569	0.000717	4.98e-05
t1-NPCC 1314-A	SSU1	18S;ACT1	24.6413	0.0796613	13.7888	4.36599	0.000647	2.9e-05
t1-NPCC 1314-B	SSU1	18S;ACT1	23.8225	0.0199594	13.6912	4.02049	0.00103	4.74e-05	0.000935667	0.000254944	1
t1-NPCC 1314-C	SSU1	18S;ACT1	23.9598	0.0353978	13.9868	3.92936	0.00113	6.62e-05
t1-CBS 2986-A	SSU1	18S;ACT1	23.1486	0.153867	14.0761	4.2904	0.00243	0.000295
2t1-CBS 2986-B	SSU1	18S;ACT1	24.5747	0.0415551	14.1984	4.40439	0.00106	3.61e-05	0.00162	0.000718401	1.73139
t1-CBS 2986-C	SSU1	18S;ACT1	24.1611	0.0416225	14.1841	4.47829	0.00137	2.77e-05
t2-BMV58-A	SSU1	18S;ACT1	17.8116	0.0774971	13.4542	4.38184	0.0483	0.00209
t2-BMV58-B	SSU1	18S;ACT1	17.7506	0.0711144	13.5525	4.68821	0.0543	0.00201	0.0516333	0.00305505	74.1503
t2-BMV58-C	SSU1	18S;ACT1	17.5563	0.178419	13.3075	4.44691	0.0523	0.00477
t2-CECT12600-A	SSU1	18S;ACT1	18.6056	0.0411448	13.8166	4.96369	0.0369	0.0011	0.03925	0.0033234	56.3667
t2-CECT12600-C	SSU1	18S;ACT1	18.5392	0.0546687	13.913	5.28189	0.0416	0.00184
t2-NPCC 1290-A	SSU1	18S;ACT1	23.8284	0.0585353	13.3885	4.27803	0.000856	3.15e-05
t2-NPCC 1290-B	SSU1	18S;ACT1	24.0215	0.0245867	13.4479	4.40351	0.000786	1.36e-05	0.000696333	0.000218747	1
t2-NPCC 1290-C	SSU1	18S;ACT1	24.8505	0.0192625	13.4347	4.22957	0.000447	5.37e-06
t2-CBS 2986-A	SSU1	18S;ACT1	22.3562	0.100685	14.2871	4.5671	0.00458	0.000224
t2-CBS 2986-B	SSU1	18S;ACT1	24.0001	0.241784	14.3342	4.43831	0.00166	0.000255	0.00242	0.00189779	3.47535
t2-CBS 2986-C	SSU1	18S;ACT1	24.889	0.103855	14.4442	4.75127	0.00102	7.85e-05
t3-BMV58-A	SSU1	18S;ACT1	17.127	0.0605863	14.2784	5.15886	0.133	0.00411
t3-BMV58-B	SSU1	18S;ACT1	16.9459	0.0395673	14.1536	5.25766	0.1391	0.00546	0.132867	0.00630106	12.5622
t3-BMV58-C	SSU1	18S;ACT1	16.9473	0.0783782	14.0315	4.8819	0.1265	0.00551
t3-CECT12600-A	SSU1	18S;ACT1	17.2841	0.000275101	14.1725	5.22665	0.1124	0.00248
t3-CECT12600-B	SSU1	18S;ACT1	17.3576	0.164741	14.1398	5.10121	0.1043	0.0103	0.104433	0.00790084	9.87394
t3-CECT12600-C	SSU1	18S;ACT1	17.6282	0.0973515	14.2951	5.17649	0.0966	0.00971
t3-NPCC 1290-A	SSU1	18S;ACT1	22.2834	0.00812104	14.102	5.04819	0.00388	3.83e-05
t3-NPCC 1290-B	SSU1	18S;ACT1	22.372	0.226222	14.4356	5.36356	0.00459	0.00207	0.0039	0.000680221	0.368736
t3-NPCC 1290-C	SSU1	18S;ACT1	22.5164	0.0716724	14.0485	5.16365	0.00323	0.000146
t3-NPCC 1314-A	SSU1	18S;ACT1	20.9847	0.01689	14.9205	4.12226	0.0147	0.0132
t3-NPCC 1314-B	SSU1	18S;ACT1	21.2223	0.329735	14.0314	4.88347	0.00745	0.00125	0.0105767	0.00372634	1
t3-NPCC 1314-C	SSU1	18S;ACT1	20.8071	0.113786	13.9981	4.83403	0.00958	0.000727
t3-CBS 2986-A	SSU1	18S;ACT1	23.2278	0.0684984	14.4445	4.75693	0.00292	0.00018
t3-CBS 2986-B	SSU1	18S;ACT1	23.8802	0.237569	14.517	4.89625	0.00203	0.000279	0.00231667	0.000522717	0.219036
t3-CBS 2986-C	SSU1	18S;ACT1	24.0855	0.102164	14.7103	4.83558	0.002	0.00012
t4-BMV58-A	SSU1	18S;ACT1	17.6634	0.0247591	14.4338	5.71534	0.1055	0.00431
t4-BMV58-B	SSU1	18S;ACT1	17.817	0.0332632	14.5522	5.75476	0.103	0.00535	0.0982333	0.0104959	10.8147
t4-BMV58-C	SSU1	18S;ACT1	18.6211	0.000922294	15.0818	6.12895	0.0862	0.00567
t4-CECT12600-A	SSU1	18S;ACT1	17.6581	0.120104	15.1485	7.09109	0.1766	0.1822
t4-CECT12600-B	SSU1	18S;ACT1	17.9314	0.0220336	14.561	6.076	0.0973	0.00243	0.114233	0.0558593	12.5761
t4-CECT12600-C	SSU1	18S;ACT1	18.5177	0.463826	14.6239	6.11756	0.0688	0.0162
t4-NPCC 1290-A	SSU1	18S;ACT1	22.4715	0.056179	14.4723	5.40028	0.00441	0.000452
t4-NPCC 1290-B	SSU1	18S;ACT1	22.5884	0.0673739	14.3679	5.29983	0.0038	0.000571	0.00411667	0.000305669	0.453211
t4-NPCC 1290-C	SSU1	18S;ACT1	22.4858	0.038376	14.3936	5.35473	0.00414	0.000156
t4-NPCC 1314-A	SSU1	18S;ACT1	21.1356	0.0444159	14.4318	5.01848	0.0102	0.000341
t4-NPCC 1314-B	SSU1	18S;ACT1	21.5045	0.0584	14.4584	5.48836	0.00833	0.000303	0.00908333	0.000986526	1
t4-NPCC 1314-C	SSU1	18S;ACT1	21.1647	0.0355364	14.2163	4.93036	0.00872	0.000366
t4-CBS 2986-A	SSU1	18S;ACT1	24.6218	0.1858	15.6572	6.22632	0.00265	0.000265
t4-CBS 2986-B	SSU1	18S;ACT1	25.5308	0.130679	15.6158	6.06649	0.00145	0.000125	0.00204667	0.000600028	0.225321
t4-CBS 2986-C	SSU1	18S;ACT1	24.869	0.526065	15.5015	5.93043	0.00204	0.00053

## Sheet: CRISPR strains without MBS
Without MBS		TARGET NAME		TARGET		REFERENCE		RATIOS		RATIOS		NORMALIZATION
Sample Name	Time	Targets	References	Mean Cp	CP Error	Mean Cp	Cp Error	Target/Ref	Target/Ref Error	Average	SD	relative expression to CBS7001
CBS 7001_A		SSU1	18S;ACT1	32.1706	0.0706285	22.9079	5.14062	0.00249	0.000159
CBS 7001_B	t1	SSU1	18S;ACT1	31.9535	0.207276	22.6744	4.66551	0.00247	0.00031	0.00234667	0.000231157	1
CBS 7001_C		SSU1	18S;ACT1	32.4335	0.402807	22.8906	4.98688	0.00208	0.000546
CBS7001_prBMV58_A		SSU1	18S;ACT1	31.973	0.0492223	22.5016	5.20459	0.00218	0.000173
CBS7001_prBMV58_B	t1	SSU1	18S;ACT1	32.4787	0.5907	23.5577	4.83337	0.00311	0.00116	0.00319667	0.00106265	1.36222
CBS7001_prBMV58_C		SSU1	18S;ACT1	32.9735	0.276084	24.5535	4.41253	0.0043	0.00122
CBS7001_prBR6_A		SSU1	18S;ACT1	30.6386	0.53831	24.7021	4.94974	0.0215	0.00705
CBS7001_prBR6_B	t1	SSU1	18S;ACT1	29.7601	0.290067	23.6805	4.55918	0.0196	0.00342	0.0211667	0.00142945	9.01989
CBS7001_prBR6_C		SSU1	18S;ACT1	29.6499	0.292453	23.7805	4.3885	0.0224	0.00424
BMV58_A		SSU1	18S;ACT1	29.6741	0.0938854	24.1115	4.60005	0.0273	0.00223
BMV58_B	t1	SSU1	18S;ACT1	29.8565	0.0865675	24.2926	4.58084	0.0273	0.00785	0.0276667	0.000635085	11.7898
BMV58_C		SSU1	18S;ACT1	29.7568	0.358964	24.2508	4.29113	0.0284	0.00558
BR6_A		SSU1	18S;ACT1	28.7171	0.0359167	21.6216	5.01456	0.0101	0.000783
BR6_B	t1	SSU1	18S;ACT1	30.7288	0.107783	23.3225	4.63849	0.00829	0.000599	0.0088	0.0011345	3.75
BR6_C		SSU1	18S;ACT1	31.5715	0.726173	24.1126	4.82465	0.00801	0.00393
NPCC 1314-A		SSU1	18S;ACT1	23.0267	0.0778953	13.5466	4.51637	0.0016	6.62e-05
NPCC 1314-B	t1	SSU1	18S;ACT1	22.8832	0.0674024	13.5984	4.36411	0.0018	7.65e-05	0.00173667	0.000118462	0.740057
NPCC 1314-C		SSU1	18S;ACT1	22.9908	0.0377249	13.7129	4.3575	0.00181	5.19e-05
CBS 7001_A		SSU1	18S;ACT1	22.6816	0.193754	13.6714	4.89479	0.00294	0.000605
CBS 7001_B	t2	SSU1	18S;ACT1	22.6384	0.0476125	13.563	4.62616	0.00282	9.43e-05	0.00261667	0.000460036	1
CBS 7001_C		SSU1	18S;ACT1	23.145	0.300496	13.6123	4.82135	0.00209	0.000331
CBS7001_prBMV58_A		SSU1	18S;ACT1	21.1426	0.0759099	13.8074	4.71009	0.00868	0.000545
CBS7001_prBMV58_B	t2	SSU1	18S;ACT1	20.8672	0.020477	13.6609	4.38196	0.00944	0.00033	0.00834667	0.00129265	3.18981
CBS7001_prBMV58_C		SSU1	18S;ACT1	21.4561	0.143165	13.771	4.63571	0.00692	0.000619
CBS7001_prBR6_A		SSU1	18S;ACT1	19.6162	0.0228435	13.7672	5.21015	0.0137	0.0027
CBS7001_prBR6_B	t2	SSU1	18S;ACT1	18.913	0.710463	13.7074	4.48936	0.0207	0.00954	0.0157333	0.00432474	6.01274
CBS7001_prBR6_C		SSU1	18S;ACT1	19.6001	0.405331	13.6389	4.48409	0.0128	0.0031
BMV58_A		SSU1	18S;ACT1	17.9435	0.382353	13.7143	4.37921	0.0648	0.0257
BMV58_B	t2	SSU1	18S;ACT1	18.6684	0.142159	13.8425	4.73178	0.0265	0.00222	0.0436667	0.0194557	16.6879
BMV58_C		SSU1	18S;ACT1	18.0536	0.432367	13.8532	4.6623	0.0397	0.00897
BR6_A		SSU1	18S;ACT1	20.6503	0.112136	13.8332	5.12935	0.0121	0.00106
BR6_B	t2	SSU1	18S;ACT1	20.2538	0.699172	14.2443	5.00583	0.0205	0.00919	0.0183	0.00544426	6.99363
BR6_C		SSU1	18S;ACT1	19.8342	0.067704	13.9558	4.9233	0.0223	0.000844
NPCC 1314-A		SSU1	18S;ACT1	22.906	0.0697233	13.7436	4.25285	0.00194	0.000144
NPCC 1314-B	t2	SSU1	18S;ACT1	23.0068	0.0586809	13.7284	4.22742	0.00179	8.32e-05	0.00199333	0.000234592	0.761783
NPCC 1314-C		SSU1	18S;ACT1	22.6185	0.0352757	13.6874	4.0831	0.00225	4.42e-05
CBS 7001_A		SSU1	18S;ACT1	24.0121	0.0343957	15.8061	5.92434	0.00281	0.000138
CBS 7001_B	t3	SSU1	18S;ACT1	23.8277	0.0442932	15.4235	5.90584	0.00252	8.9e-05	0.00341667	0.00130997	1
CBS 7001_C		SSU1	18S;ACT1	24.01	0.0528503	16.6927	6.8541	0.00492	0.000433
CBS7001_prBMV58_A		SSU1	18S;ACT1	20.1866	0.00746003	15.2654	5.58127	0.0239	0.000905
CBS7001_prBMV58_B	t3	SSU1	18S;ACT1	20.936	0.0488746	15.6434	5.86905	0.0186	0.000637	0.0234667	0.00466512	6.86829
CBS7001_prBMV58_C		SSU1	18S;ACT1	19.65	0.0540697	14.9623	5.13477	0.0279	0.000906
CBS7001_prBR6_A		SSU1	18S;ACT1	20.3517	0.0542329	15.1633	5.47963	0.0202	0.000723
CBS7001_prBR6_B	t3	SSU1	18S;ACT1	21.3421	0.0980633	15.7357	6.14584	0.0153	0.00115	0.0188333	0.00308599	5.5122
CBS7001_prBR6_C		SSU1	18S;ACT1	20.8742	0.0526677	15.7764	5.77297	0.021	0.00103
BMV58_A		SSU1	18S;ACT1	19.0331	0.0546848	14.9871	5.37191	0.0424	0.00227
BMV58_B	t3	SSU1	18S;ACT1	20.6443	0.0405021	16.0303	6.34793	0.0288	0.00129	0.0344333	0.00709389	10.078
BMV58_C		SSU1	18S;ACT1	20.0819	0.00903761	15.6302	5.83338	0.0321	0.000568
BR6_A		SSU1	18S;ACT1	21.0704	0.0163222	15.3248	5.55686	0.014	0.000642
BR6_B	t3	SSU1	18S;ACT1	21.7753	0.0508384	15.9566	6.30216	0.0132	0.00044	0.0147	0.00194679	4.30244
BR6_C		SSU1	18S;ACT1	21.1489	0.0613614	15.6856	6.46274	0.0169	0.000671
NPCC 1314-A	t3	SSU1	18S;ACT1	22.9629	0.00213514	13.9194	4.18617	0.00213	3.27e-05	0.002435	0.000431335	0.712683
NPCC 1314-C		SSU1	18S;ACT1	22.6399	0.0425768	13.9906	4.03434	0.00274	9.2e-05
CBS 7001_A		SSU1	18S;ACT1	24.6455	0.024589	16.4003	6.96826	0.00275	0.000114
CBS 7001_B	t4	SSU1	18S;ACT1	25.2015	0.013133	16.6959	7.27507	0.00231	8.68e-05	0.00262667	0.000276466	1
CBS 7001_C		SSU1	18S;ACT1	24.5124	0.0394618	16.2957	7.05977	0.00282	7.8e-05
CBS7001_prBMV58_A		SSU1	18S;ACT1	19.3889	0.0724734	16.6559	7.22401	0.0968	0.00461
CBS7001_prBMV58_B	t4	SSU1	18S;ACT1	19.6382	0.0357241	17.0147	7.62806	0.1033	0.00242	0.1111	0.0194131	42.297
CBS7001_prBMV58_C		SSU1	18S;ACT1	18.7974	0.0626302	16.5509	7.23363	0.1332	0.00497
CBS7001_prBR6_A		SSU1	18S;ACT1	20.95	0.0120319	16.7528	7.19787	0.0373	0.00174
CBS7001_prBR6_B	t4	SSU1	18S;ACT1	21.9057	0.0398173	17.1278	7.59211	0.0255	0.00109	0.0381333	0.0130699	14.5178
CBS7001_prBR6_C		SSU1	18S;ACT1	20.1126	0.0916586	16.4082	6.77333	0.0516	0.00333
BMV58_A		SSU1	18S;ACT1	18.7137	0.0789719	16.3789	6.82344	0.1254	0.00594
BMV58_B	t4	SSU1	18S;ACT1	19.5467	0.0767652	16.7541	6.75566	0.0915	0.00425	0.135167	0.0492813	51.4594
BMV58_C		SSU1	18S;ACT1	18.0557	0.0336354	16.3612	6.55461	0.1886	0.0105
BR6_A		SSU1	18S;ACT1	20.9172	0.0321687	16.3009	6.66004	0.0286	0.00123
BR6_B	t4	SSU1	18S;ACT1	21.3885	0.209861	16.4713	7.22648	0.0235	0.00244	0.0281667	0.0044658	10.7234
BR6_C		SSU1	18S;ACT1	20.712	0.00760422	16.2911	6.56034	0.0324	0.000394
NPCC 1314-A		SSU1	18S;ACT1	21.2189	0.0761072	14.7045	4.80918	0.0115	0.000496
NPCC 1314-B	t4	SSU1	18S;ACT1	21.6251	0.00115386	14.8011	4.69346	0.00926	0.000407	0.00982333	0.00147785	3.73985
NPCC 1314-C		SSU1	18S;ACT1	21.6916	0.0110191	14.7624	4.84492	0.00871	0.00011

## Sheet: CRISPR strains with MBS
With MBS		TARGET NAME		TARGET		REFERENCE		RATIOS		RATIOS		NORMALIZATION
Sample Name	Time	Targets	References	Mean Cp	CP Error	Mean Cp	Cp Error	Target/Ref	Target/Ref Error	Average	SD	relative expression to CBS7001
CBS 7001_A		SSU1	18S;ACT1	26.7339	0.0567817	15.8245	6.5079	0.000859	4.29e-05
CBS 7001_B	t1	SSU1	18S;ACT1	26.8542	0.0256367	15.9545	6.52825	0.000865	1.96e-05	0.000817	7.8e-05	1
CBS 7001_C		SSU1	18S;ACT1	27.172	0.0590931	16.004	6.52565	0.000727	3.96e-05
CBS7001_prBMV58_A		SSU1	18S;ACT1	25.8633	0.0589578	16.48	6.45584	0.00231	0.000112
CBS7001_prBMV58_B	t1	SSU1	18S;ACT1	25.8126	0.0651876	16.0156	6.44613	0.00176	0.000339	0.00218667	0.000380307	2.67646
CBS7001_prBMV58_C		SSU1	18S;ACT1	25.9883	0.0485571	16.7207	6.48104	0.00249	0.000135
CBS7001_prBR6_A		SSU1	18S;ACT1	23.2685	0.0348938	15.9958	6.46783	0.00904	0.000364
CBS7001_prBR6_B	t1	SSU1	18S;ACT1	22.8544	0.286419	16.0725	6.0604	0.0124	0.00244	0.0103767	0.00178214	12.7009
CBS7001_prBR6_C		SSU1	18S;ACT1	23.8627	0.047757	16.6975	6.42078	0.00969	0.000308
BMV58_A		SSU1	18S;ACT1	22.852	0.0373714	16.2975	6.1524	0.0144	0.000523
BMV58_B	t1	SSU1	18S;ACT1	23.4029	0.0798844	16.4491	6.34894	0.0111	0.00061	0.0127333	0.00165025	15.5855
BMV58_C		SSU1	18S;ACT1	22.8711	0.245267	16.1188	6.07654	0.0127	0.00167
BR6_A		SSU1	18S;ACT1	25.0864	0.109088	17.1672	6.93527	0.00595	0.00045
BR6_B	t1	SSU1	18S;ACT1	24.776	0.276433	17.2307	6.84441	0.00758	0.00121	0.00705667	0.000958871	8.63729
BR6_C		SSU1	18S;ACT1	23.7862	0.0914452	16.253	6.18998	0.00764	0.000396
t1-NPCC 1314-A		SSU1	18S;ACT1	24.6413	0.0796613	13.7888	4.36599	0.000647	2.9e-05
t1-NPCC 1314-B	t1	SSU1	18S;ACT1	23.8225	0.0199594	13.6912	4.02049	0.00103	4.74e-05	0.000935667	0.000254944	1.14525
t1-NPCC 1314-C		SSU1	18S;ACT1	23.9598	0.0353978	13.9868	3.92936	0.00113	6.62e-05
CBS 7001_A		SSU1	18S;ACT1	32.581	0.385426	22.9048	5.55179	0.00191	0.000427
CBS 7001_B	t2	SSU1	18S;ACT1	32.3174	0.931409	21.7446	5.64655	0.00107	0.000672	0.00120133	0.000652982	1
CBS 7001_C		SSU1	18S;ACT1	34.7437	0.443945	23.3409	5.26296	0.000624	0.000168
CBS7001_prBMV58_A		SSU1	18S;ACT1	21.2574	0.49836	14.0301	4.91313	0.00931	0.0028
CBS7001_prBMV58_B	t2	SSU1	18S;ACT1	23.3333	0.252967	14.9768	5.97561	0.00448	0.000664	0.00530333	0.00366503	4.41454
CBS7001_prBMV58_C		SSU1	18S;ACT1	24.2029	0.109281	14.6905	5.98207	0.00212	0.0003
CBS7001_prBR6_A		SSU1	18S;ACT1	32.2195	0.5149	23.2664	4.51214	0.00305	0.00115
CBS7001_prBR6_B	t2	SSU1	18S;ACT1	30.2727	0.198277	22.6848	5.28883	0.00737	0.00107	0.00628	0.0028461	5.22752
CBS7001_prBR6_C		SSU1	18S;ACT1	29.8411	0.109421	22.4581	5.44127	0.00842	0.000916
BMV58_A		SSU1	18S;ACT1	29.5738	0.709141	22.886	4.7713	0.0132	0.00727
BMV58_B	t2	SSU1	18S;ACT1	29.2664	0.0298835	22.1876	4.88238	0.0102	0.000509	0.0188667	0.0125033	15.7048
BMV58_C		SSU1	18S;ACT1	25.9542	0.747473	20.6918	4.9325	0.0332	0.0173
BR6_A		SSU1	18S;ACT1	32.1549	0.0877264	22.8784	5.08417	0.00247	0.000291
BR6_B	t2	SSU1	18S;ACT1	29.8996	0.324091	22.1485	4.9643	0.00663	0.00121	0.00487667	0.00215558	4.05938
BR6_C		SSU1	18S;ACT1	30.553	0.344288	22.5205	5.01962	0.00553	0.00112
t2-NPCC 1290-A		SSU1	18S;ACT1	23.8284	0.0585353	13.3885	4.27803	0.000856	3.15e-05
t2-NPCC 1290-B	t2	SSU1	18S;ACT1	24.0215	0.0245867	13.4479	4.40351	0.000786	1.36e-05	0.000696333	0.000218747	0.579634
t2-NPCC 1290-C		SSU1	18S;ACT1	24.8505	0.0192625	13.4347	4.22957	0.000447	5.37e-06
CBS 7001_A		SSU1	18S;ACT1	24.5924	0.0880921	16.6703	6.82884	0.00333	0.000166
CBS 7001_B	t3	SSU1	18S;ACT1	23.6691	0.00396212	15.3956	5.83988	0.00274	0.000136	0.00302	0.000296142	1
CBS 7001_C		SSU1	18S;ACT1	23.5783	0.0700381	15.4438	5.89143	0.00299	0.000124
CBS7001_prBMV58_A		SSU1	18S;ACT1	20.8725	0.0185571	15.8646	5.94818	0.0222	0.00173
CBS7001_prBMV58_B	t3	SSU1	18S;ACT1	20.7973	0.00759773	15.7857	6.03592	0.0223	0.000662	0.023	0.0013	7.61589
CBS7001_prBMV58_C		SSU1	18S;ACT1	20.2568	0.0439039	15.3668	5.8121	0.0245	0.00082
CBS7001_prBR6_A		SSU1	18S;ACT1	21.068	0.0715108	15.7913	5.92109	0.0187	0.00199
CBS7001_prBR6_B	t3	SSU1	18S;ACT1	19.8208	0.0198641	15.0751	5.17347	0.0267	0.000987	0.0255333	0.00633114	8.45475
CBS7001_prBR6_C		SSU1	18S;ACT1	19.2871	0.0228359	14.7671	4.98636	0.0312	0.00076
BMV58_A		SSU1	18S;ACT1	19.0703	0.0480101	15.2223	5.29737	0.0476	0.00191
BMV58_B	t3	SSU1	18S;ACT1	19.3415	0.124799	15.1243	5.66401	0.0381	0.00499	0.0423667	0.00482321	14.0287
BMV58_C		SSU1	18S;ACT1	19.8022	0.00907302	15.7575	5.74067	0.0414	0.0021
BR6_A		SSU1	18S;ACT1	20.4125	0.0893974	14.9227	5.25228	0.0167	0.00112
BR6_B	t3	SSU1	18S;ACT1	21.6806	0.101302	15.8697	6.12422	0.0133	0.000769	0.0149	0.0017088	4.93377
BR6_C		SSU1	18S;ACT1	21.6678	0.0658133	16.02	6.31902	0.0147	0.000653
t3-NPCC 1314-A		SSU1	18S;ACT1	20.9847	0.01689	14.9205	4.12226	0.0147	0.0132
t3-NPCC 1314-B	t3	SSU1	18S;ACT1	21.2223	0.329735	14.0314	4.88347	0.00745	0.00125	0.0105767	0.00372634	3.50221
t3-NPCC 1314-C		SSU1	18S;ACT1	20.8071	0.113786	13.9981	4.83403	0.00958	0.000727
CBS 7001_A		SSU1	18S;ACT1	24.9352	0.130672	16.9479	7.26056	0.00319	0.00025
CBS 7001_B	t4	SSU1	18S;ACT1	25.0832	0.124049	16.8201	7.33771	0.00269	0.000194	0.00284	0.000304138	1
CBS 7001_C		SSU1	18S;ACT1	25.0815	0.143428	16.7899	7.24884	0.00264	0.000235
CBS7001_prBMV58_A		SSU1	18S;ACT1	20.0356	0.0265388	17.0083	7.43251	0.0791	0.00143
CBS7001_prBMV58_B	t4	SSU1	18S;ACT1	19.4732	0.0271687	17.1547	7.35952	0.1241	0.00384	0.100367	0.0226012	35.3404
CBS7001_prBMV58_C		SSU1	18S;ACT1	19.6258	0.105298	16.9247	7.35402	0.0979	0.00627
CBS7001_prBR6_A		SSU1	18S;ACT1	21.6146	0.0124772	17.0214	7.13307	0.0285	0.000597
CBS7001_prBR6_B	t4	SSU1	18S;ACT1	20.8911	0.0321584	16.8551	7.08202	0.0411	0.00238	0.0325667	0.00739279	11.4671
CBS7001_prBR6_C		SSU1	18S;ACT1	21.9587	0.0424681	17.3608	7.3458	0.0281	0.000769
BMV58_A		SSU1	18S;ACT1	18.9734	0.00604275	16.7792	6.82894	0.1349	0.00265
BMV58_B	t4	SSU1	18S;ACT1	20.5521	0.0197892	17.1537	7.12195	0.0613	0.00257	0.133733	0.0718571	47.0892
BMV58_C		SSU1	18S;ACT1	17.795	0.0315248	16.237	6.17417	0.205	0.00499
BR6_A		SSU1	18S;ACT1	22.3654	0.152579	16.8728	6.97827	0.016	0.00141
BR6_B	t4	SSU1	18S;ACT1	24.1339	0.0494651	17.5916	7.62174	0.00797	0.000319	0.0140567	0.00538476	4.94953
BR6_C		SSU1	18S;ACT1	21.9258	0.0621836	16.6224	6.91155	0.0182	0.000955
t4-NPCC 1314-A		SSU1	18S;ACT1	21.1356	0.0444159	14.4318	5.01848	0.0102	0.000341
t4-NPCC 1314-B	t4	SSU1	18S;ACT1	21.5045	0.0584	14.4584	5.48836	0.00833	0.000303	0.00908333	0.000986526	3.19836
t4-NPCC 1314-C		SSU1	18S;ACT1	21.1647	0.0355364	14.2163	4.93036	0.00872	0.000366
